# Supplementary material for: P-REX1-Independent, Calcium-Dependent RAC1 Hyperactivation in Prostate Cancer
Source: Cancers (Basel). 2020 Feb 19;12(2):480. doi: 10.3390/cancers12020480 (PMC7072377; doi:10.3390/cancers12020480)
Supplement: Supplementary file 1 [file cancers-12-00480-s001.zip]

Archive with 8 entries (7 files):
- cancers-688668-SuppMaterials-final check/
- cancers-688668-SuppMaterials-final check/Figure S-1 A-C Westerns.pdf
- cancers-688668-SuppMaterials-final check/Figure S-1 D-E Westerns.pdf
- cancers-688668-SuppMaterials-final check/Figure S-2 Westerns.pdf
- cancers-688668-SuppMaterials-final check/Figure S-4 Westerns.pdf
- cancers-688668-SuppMaterials-final check/Figure S-5 Westerns.pdf
- cancers-688668-SuppMaterials-final check/supplementary-final check.pdf
- cancers-688668-SuppMaterials-final check/Table S1.xlsx
