# Supplementary material for: P-REX1-Independent, Calcium-Dependent RAC1 Hyperactivation in Prostate Cancer
Source: Cancers (Basel). 2020 Feb 19;12(2):480. doi: 10.3390/cancers12020480 (PMC7072377; doi:10.3390/cancers12020480)
Supplement: Supplementary file 1 [file cancers-12-00480-s001.zip › cancers-688668-SuppMaterials-final check/Table S1.xlsx]

## Sheet: Sheet1
	Accession	Description	Sum PEP Score	Coverage [%]	# Peptides	# PSMs	# Unique Peptides	# Protein Groups	# AAs	MW [kDa]	Gene Symbol	Abundance: F1: Sample
	P12956	X-ray repair cross-complementing protein 6 [OS=Homo sapiens]	297.916	73	58	252	58	1	609	69.8	XRCC6	8.43184e+09
	P13010	X-ray repair cross-complementing protein 5 [OS=Homo sapiens]	198.873	57	46	174	46	1	732	82.7	XRCC5	8.1627e+09
	P09211	Glutathione S-transferase P [OS=Homo sapiens]	59.448	54	12	65	12	1	210	23.3	GSTP1	6.65778e+09
	P16152	Carbonyl reductase [NADPH] 1 [OS=Homo sapiens]	116.466	71	24	104	21	1	277	30.4	CBR1; SETD4	5.22037e+09
	P63000-2	Isoform B of Ras-related C3 botulinum toxin substrate 1 [OS=Homo sapiens]	50.532	41	10	46	10	1	211	23.5	RAC1	4.71108e+09
	P21266	glutathione S-transferase Mu 3 [OS=Homo sapiens]	46.77	55	15	39	14	1	225	26.5	GSTM3	1.87732e+09
	P19338	Nucleolin [OS=Homo sapiens]	86.264	28	27	54	27	1	710	76.6	NCL	8.30461e+08
	P52272	Heterogeneous nuclear ribonucleoprotein M [OS=Homo sapiens]	78.638	43	23	56	23	1	730	77.5	HNRNPM	7.50172e+08
	P30532	Neuronal acetylcholine receptor subunit alpha-5 [OS=Homo sapiens]	1.558	3	1	1	1	1	468	53	CHRNA5	703622912
	Q9BUH6	Protein PAXX [OS=Homo sapiens]	16.878	41	7	12	7	1	204	21.6	C9orf142; PAXX	1.69172e+08
	P09874	Poly [ADP-ribose] polymerase 1 [OS=Homo sapiens]	59.714	24	20	32	20	1	1014	113	PARP1	1.49373e+08
	P23246-1	splicing factor, proline- and glutamine-rich [OS=Homo sapiens]	45.207	26	15	23	15	1	707	76.1	SFPQ	1.4409e+08
	P27694	Replication protein A 70 kDa DNA-binding subunit [OS=Homo sapiens]	33.17	25	9	20	9	1	616	68.1	RPA1	1.40806e+08
	Q00839	Heterogeneous nuclear ribonucleoprotein U [OS=Homo sapiens]	29.028	9	7	21	7	1	825	90.5	HNRNPU	1.17287e+08
	P04264	Keratin, type II cytoskeletal 1 [OS=Homo sapiens]	49.833	23	15	32	14	1	644	66	KRT1	1.07202e+08
	P11142-1	Heat shock cognate 71 kDa protein [OS=Homo sapiens]	43.973	29	18	25	8	1	646	70.9	HSPA8	1.0422e+08
	P28161	Glutathione S-transferase Mu 2 [OS=Homo sapiens]	23.601	34	9	14	6	1	218	25.7	GSTM2	9.62285e+07
	P62993	Growth factor receptor-bound protein 2 [OS=Homo sapiens]	22.109	32	7	12	7	1	217	25.2	GRB2	9.53642e+07
	P05141	ADP/ATP translocase 2 [OS=Homo sapiens]	15.942	19	6	9	1	1	298	32.8	SLC25A5	8.64528e+07
	P52306-5	Isoform 5 of Rap1 GTPase-GDP dissociation stimulator 1 [OS=Homo sapiens]	21.45	18	7	12	7	1	608	66.3	RAP1GDS1	7.65417e+07
	P30050-1	60S ribosomal protein L12 [OS=Homo sapiens]	16.109	35	5	8	5	1	165	17.8	RPL12	7.4951e+07
	Q00059	Transcription factor A, mitochondrial [OS=Homo sapiens]	20.439	27	7	14	7	1	246	29.1	TFAM	71223520
	Q14258	E3 ubiquitin/ISG15 ligase TRIM25 [OS=Homo sapiens]	35.954	23	12	21	12	1	630	70.9	TRIM25	6.40948e+07
	Q7Z2W4	zinc finger CCCH-type antiviral protein 1 [OS=Homo sapiens]	25.793	10	8	17	8	1	902	101.4	ZC3HAV1	6.09715e+07
	P0DMV8	heat shock 70 kDa protein 1A [OS=Homo sapiens]	25.896	19	10	18	7	1	641	70	HSPA1A; HSPA1B	5.75823e+07
	P35527	Keratin, type I cytoskeletal 9 [OS=Homo sapiens]	25.419	24	10	22	10	1	623	62	KRT9	5.46953e+07
	P11387	DNA topoisomerase 1 [OS=Homo sapiens]	23.817	8	7	18	7	1	765	90.7	TOP1	5.32085e+07
	Q86V81	THO complex subunit 4 [OS=Homo sapiens]	24.397	26	5	10	5	1	257	26.9	ALYREF	49531460
	Q96AK3	DNA dC->dU-editing enzyme APOBEC-3D [OS=Homo sapiens]	3.463	3	1	2	1	1	386	46.6	APOBEC3D	49006250
	Q14527	Helicase-like transcription factor [OS=Homo sapiens]	20.107	5	5	10	5	1	1009	113.9	HLTF	4.83642e+07
	Q96LI6	Heat shock transcription factor, Y-linked [OS=Homo sapiens]	1.673	3	1	1	1	1	401	45.1	HSFY1; HSFY2	46776820
	Q9Y3I0	tRNA-splicing ligase RtcB homolog [OS=Homo sapiens]	16.267	16	5	10	5	1	505	55.2	C22orf28; RTCB	4.40578e+07
	P62917	60S ribosomal protein L8 [OS=Homo sapiens]	14.884	18	4	9	4	1	257	28	RPL8	3.82246e+07
	P11021	78 kDa glucose-regulated protein [OS=Homo sapiens]	36.141	27	14	23	12	1	654	72.3	HSPA5	3.77619e+07
	Q96FX7	tRNA (adenine(58)-N(1))-methyltransferase catalytic subunit TRMT61A [OS=Homo sapiens]	21.896	26	5	14	5	1	289	31.4	TRMT61A	3.74119e+07
	P09651-1	Heterogeneous nuclear ribonucleoprotein A1 [OS=Homo sapiens]	16.308	25	5	9	5	1	372	38.7	HNRNPA1	3.37442e+07
	Q8N5C6	S1 RNA-binding domain-containing protein 1 [OS=Homo sapiens]	19.115	9	7	12	7	1	995	111.7	SRBD1	3.347e+07
	Q9H0D6-1	5'-3' exoribonuclease 2 [OS=Homo sapiens]	18.429	10	7	10	7	1	950	108.5	XRN2	3.3189e+07
	P17480-1	Nucleolar transcription factor 1 [OS=Homo sapiens]	20.896	11	8	11	8	1	764	89.4	UBTF	3.06048e+07
	P08651	Nuclear factor 1 C-type [OS=Homo sapiens]	14.249	13	5	8	3	1	508	55.6	NFIC	3.00939e+07
	P15927-3	Isoform 3 of Replication protein A 32 kDa subunit [OS=Homo sapiens]	9.935	14	3	6	3	1	358	38.8	RPA2	29279378
	P49916-1	DNA ligase 3 [OS=Homo sapiens]	28.337	14	11	16	11	1	1009	112.8	LIG3	2.80378e+07
	P18124	60S ribosomal protein L7 [OS=Homo sapiens]	4.693	10	2	5	2	1	248	29.2	RPL7	2.79002e+07
	P08670	Vimentin [OS=Homo sapiens]	18.441	18	7	13	7	1	466	53.6	VIM	26285400
	P18887	DNA repair protein XRCC1 [OS=Homo sapiens]	9.666	8	4	7	4	1	633	69.4	XRCC1	2.62603e+07
	Q14938-1	Nuclear factor 1 X-type [OS=Homo sapiens]	17.267	13	5	10	3	1	502	55.1	NFIX	2.51988e+07
	P68363	Tubulin alpha-1B chain [OS=Homo sapiens]	12.942	22	6	7	6	1	451	50.1	TUBA1B	2.5067e+07
	P07355-2	Isoform 2 of Annexin A2 [OS=Homo sapiens]	36.352	27	8	15	8	1	357	40.4	ANXA2	2.45941e+07
	P13645	Keratin, type I cytoskeletal 10 [OS=Homo sapiens]	29.098	23	10	21	9	1	584	58.8	KRT10	2.42697e+07
	P62979	Ubiquitin-40S ribosomal protein S27a [OS=Homo sapiens]	12.134	30	4	9	4	1	156	18	RPS27A	2.23173e+07
	Q12906-7	Isoform 7 of Interleukin enhancer-binding factor 3 [OS=Homo sapiens]	13.812	9	6	6	6	1	898	95.7	ILF3	2.2027e+07
	P07437	tubulin beta chain [OS=Homo sapiens]	14.771	14	6	9	6	1	444	49.6	TUBB	2.19489e+07
	Q9BUJ2-1	Heterogeneous nuclear ribonucleoprotein U-like protein 1 [OS=Homo sapiens]	9.486	5	4	5	4	1	856	95.7	HNRNPUL1	19427993
	P05388	60S acidic ribosomal protein P0 [OS=Homo sapiens]	11.133	21	4	7	4	1	317	34.3	RPLP0	1.93047e+07
	P17844	probable ATP-dependent RNA helicase DDX5 [OS=Homo sapiens]	13.756	10	5	6	5	1	614	69.1	DDX5	1.91106e+07
	Q96F85-1	CB1 cannabinoid receptor-interacting protein 1 [OS=Homo sapiens]	1.813	4	1	1	1	1	164	18.6	CNRIP1	18351922
	P11182	Lipoamide acyltransferase component of branched-chain alpha-keto acid dehydrogenase complex, mitochondrial [OS=Homo sapiens]	19.437	11	4	9	4	1	482	53.5	DBT	17509319
	Q92499	ATP-dependent RNA helicase DDX1 [OS=Homo sapiens]	16.417	12	6	8	6	1	740	82.4	DDX1	1.67317e+07
	Q9UNQ2	Probable dimethyladenosine transferase [OS=Homo sapiens]	4.696	6	2	3	2	1	313	35.2	DIMT1	15256231
	P16403	Histone H1.2 [OS=Homo sapiens]	4.526	9	2	3	2	1	213	21.4	HIST1H1C	1.47351e+07
	P40939	Trifunctional enzyme subunit alpha, mitochondrial [OS=Homo sapiens]	20.443	15	8	15	8	1	763	82.9	HADHA	1.44983e+07
	P62424	60S ribosomal protein L7a [OS=Homo sapiens]	8.988	15	5	6	5	1	266	30	RPL7A	1.44598e+07
	P35908	Keratin, type II cytoskeletal 2 epidermal [OS=Homo sapiens]	21.395	15	9	12	4	1	639	65.4	KRT2	1.36713e+07
	Q5QNW6-2	Isoform 2 of Histone H2B type 2-F [OS=Homo sapiens]	4.061	17	2	5	2	1	134	14.8	HIST2H2BF	1.36494e+07
	Q96T60	Bifunctional polynucleotide phosphatase/kinase [OS=Homo sapiens]	11.249	9	4	8	4	1	521	57	PNKP	13647130
	Q13951-2	Isoform 2 of Core-binding factor subunit beta [OS=Homo sapiens]	10.992	24	3	6	3	1	187	22	CBFB	1.36331e+07
	Q96S19-4	Isoform 4 of Methyltransferase-like 26 [OS=Homo sapiens]	4.496	13	2	3	2	1	205	22.1	C16orf13; METTL26	13627477
	Q13151	Heterogeneous nuclear ribonucleoprotein A0 [OS=Homo sapiens]	13.22	17	4	8	4	1	305	30.8	HNRNPA0	1.30276e+07
	Q8TD16-2	Isoform 2 of Protein bicaudal D homolog 2 [OS=Homo sapiens]	1.826	1	1	1	1	1	855	96.7	BICD2	12609287
	Q06830	peroxiredoxin-1 [OS=Homo sapiens]	2.616	9	1	1	1	1	199	22.1	PRDX1	12419823
	O00571	ATP-dependent RNA helicase DDX3X [OS=Homo sapiens]	17.732	15	6	11	6	1	662	73.2	DDX3X	1.19203e+07
	Q9UMS4	Pre-mRNA-processing factor 19 [OS=Homo sapiens]	13.915	12	5	8	5	1	504	55.1	PRPF19	1.14441e+07
	Q01196-8	Isoform AML-1G of Runt-related transcription factor 1 [OS=Homo sapiens]	12.891	9	4	5	4	1	480	51.8	RUNX1	1.11708e+07
	Q15233	Non-POU domain-containing octamer-binding protein [OS=Homo sapiens]	8.004	9	4	5	4	1	471	54.2	NONO	1.11349e+07
	Q9NXV6	CDKN2A-interacting protein [OS=Homo sapiens]	7.62	7	3	5	3	1	580	61.1	CDKN2AIP	1.0705e+07
	Q05639	Elongation factor 1-alpha 2 [OS=Homo sapiens]	3.387	5	2	4	2	1	463	50.4	EEF1A2	1.06897e+07
	P35268	60S ribosomal protein L22 [OS=Homo sapiens]	1.64	10	1	1	1	1	128	14.8	RPL22	10423920
	O15217	Glutathione S-transferase A4 [OS=Homo sapiens]	1.744	5	1	1	1	1	222	25.7	GSTA4	10175217
	P53007	Tricarboxylate transport protein, mitochondrial [OS=Homo sapiens]	4.104	5	2	3	2	1	311	34	SLC25A1	9955738
	P02538	Keratin, type II cytoskeletal 6A [OS=Homo sapiens]	19.272	13	8	12	2	1	564	60	KRT6A	9.95307e+06
	Q13263	Transcription intermediary factor 1-beta [OS=Homo sapiens]	7.516	5	4	4	4	1	835	88.5	TRIM28	9.80786e+06
	Q9BQ75	Protein CMSS1 [OS=Homo sapiens]	4.146	4	1	3	1	1	279	31.9	CMSS1	9676790
	P13647	keratin, type II cytoskeletal 5 [OS=Homo sapiens]	18.17	14	8	13	3	1	590	62.3	KRT5	8.8999e+06
	Q9Y224	UPF0568 protein C14orf166 [OS=Homo sapiens]	11.05	30	6	6	6	1	244	28.1	C14orf166; RTRAF	8.42665e+06
	Q9NVV4-2	Isoform 2 of Poly(A) RNA polymerase, mitochondrial [OS=Homo sapiens]	2.304	1	1	2	1	1	712	78.8	MTPAP	8366407
	Q9NZC9	SWI/SNF-related matrix-associated actin-dependent regulator of chromatin subfamily A-like protein 1 [OS=Homo sapiens]	9.043	5	4	5	4	1	954	105.9	SMARCAL1	8.25445e+06
	Q07065	Cytoskeleton-associated protein 4 [OS=Homo sapiens]	13.574	15	7	9	7	1	602	66	CKAP4	8.05363e+06
	Q9Y6M1	Insulin-like growth factor 2 mRNA-binding protein 2 [OS=Homo sapiens]	8.102	8	3	5	3	1	599	66.1	IGF2BP2	7.77723e+06
	P84103	Serine/arginine-rich splicing factor 3 [OS=Homo sapiens]	1.681	5	1	1	1	1	164	19.3	SRSF3	7.15939e+06
	Q15147-4	Isoform 3 of 1-phosphatidylinositol 4,5-bisphosphate phosphodiesterase beta-4 [OS=Homo sapiens]	10.228	4	5	6	5	1	1194	136	PLCB4	7.12252e+06
	P24534	Elongation factor 1-beta [OS=Homo sapiens]	7.124	10	3	5	3	1	225	24.7	EEF1B2	6.89871e+06
	Q08J23	tRNA (Cytosine(34)-C(5))-methyltransferase [OS=Homo sapiens]	9.05	4	3	4	3	1	767	86.4	NSUN2	6.8812e+06
	O60506	Heterogeneous nuclear ribonucleoprotein Q [OS=Homo sapiens]	11.804	8	4	7	2	1	623	69.6	SYNCRIP	6.66429e+06
	P62913	60S ribosomal protein L11 [OS=Homo sapiens]	5.43	13	2	3	2	1	178	20.2	RPL11	6.58146e+06
	Q9NZI7	Upstream-binding protein 1 [OS=Homo sapiens]	4.513	6	2	2	2	1	540	60.5	UBP1	6.32e+06
	Q12849	G-rich sequence factor 1 [OS=Homo sapiens]	1.876	2	1	1	1	1	480	53.1	GRSF1	6275967
	P49116-2	Isoform 2 of Nuclear receptor subfamily 2 group C member 2 [OS=Homo sapiens]	8.172	7	3	4	3	1	615	67.3	NR2C2	6.17957e+06
	Q9H2U1	ATP-dependent RNA helicase DHX36 [OS=Homo sapiens]	5.606	2	2	4	2	1	1008	114.7	DHX36	6114493
	P12236	ADP/ATP translocase 3 [OS=Homo sapiens]	15.536	19	6	8	1	1	298	32.8	SLC25A6	5.64085e+06
	Q86VY4	Testis-specific Y-encoded-like protein 5 [OS=Homo sapiens]	7.122	8	2	4	2	1	417	45.1	TSPYL5	5.38892e+06
	Q15084-2	Isoform 2 of Protein disulfide-isomerase A6 [OS=Homo sapiens]	8.178	8	3	6	3	1	492	53.9	PDIA6	5.28186e+06
	P37108	Signal recognition particle 14 kDa protein [OS=Homo sapiens]	5.138	18	2	3	2	1	136	14.6	SRP14	5.17541e+06
	Q9BTM1-2	Isoform 2 of Histone H2A.J [OS=Homo sapiens]	1.815	8	1	1	1	1	151	16.1	H2AFJ	5128551
	P14678-3	Isoform SM-B1 of Small nuclear ribonucleoprotein-associated proteins B and B' [OS=Homo sapiens]	2.474	3	1	1	1	1	289	30	SNRPB	5.05378e+06
	Q9UGN5-1	Poly [ADP-ribose] polymerase 2 [OS=Homo sapiens]	4.275	5	2	2	2	1	583	66.2	PARP2	5.04796e+06
	P62805	histone H4 [OS=Homo sapiens]	4.606	19	2	4	2	1	103	11.4	HIST1H4A	4.73766e+06
	P61244	Protein max [OS=Homo sapiens]	6.113	22	3	3	3	1	160	18.3	MAX	4.60688e+06
	Q8IW19	Aprataxin and PNK-like factor [OS=Homo sapiens]	1.48	2	1	1	1	1	511	56.9	APLF	4589481
	P27540	Aryl hydrocarbon receptor nuclear translocator [OS=Homo sapiens]	11.478	10	4	6	4	1	789	86.6	ARNT	4.46822e+06
	P62280	40S ribosomal protein S11 [OS=Homo sapiens]	1.596	5	1	1	1	1	158	18.4	RPS11	4.36112e+06
	Q96JP5-1	E3 ubiquitin-protein ligase ZFP91 [OS=Homo sapiens]	3.29	2	1	2	1	1	570	63.4	ZFP91	4.34869e+06
	P62701	40S ribosomal protein S4, X isoform [OS=Homo sapiens]	8.903	16	4	5	4	1	263	29.6	RPS4X	4.25403e+06
	Q92841	Probable ATP-dependent RNA helicase DDX17 [OS=Homo sapiens]	9.208	8	4	4	4	1	729	80.2	DDX17	4220683
	Q00325-1	Phosphate carrier protein, mitochondrial [OS=Homo sapiens]	2.561	3	1	2	1	1	362	40.1	SLC25A3	4.10553e+06
	P31943	Heterogeneous nuclear ribonucleoprotein H [OS=Homo sapiens]	3.16	7	2	2	2	1	449	49.2	HNRNPH1	3.83754e+06
	P26641-2	Isoform 2 of Elongation factor 1-gamma [OS=Homo sapiens]	11.219	9	3	8	3	1	487	56.1	EEF1G	3.75846e+06
	Q8TF68-1	Zinc finger protein 384 [OS=Homo sapiens]	5.166	2	1	2	1	1	577	63.2	ZNF384	3.69959e+06
	Q9H6F5	Coiled-coil domain-containing protein 86 [OS=Homo sapiens]	5.89	7	2	4	2	1	360	40.2	CCDC86	3690740
	P29372	DNA-3-methyladenine glycosylase [OS=Homo sapiens]	3.71	9	2	3	2	1	298	32.8	MPG	3.67342e+06
	P26373-1	60S ribosomal protein L13 [OS=Homo sapiens]	3.798	5	2	2	2	1	211	24.2	RPL13	3.5923e+06
	Q96SB4-3	Isoform 1 of SRSF protein kinase 1 [OS=Homo sapiens]	4.62	3	2	2	2	1	826	92.4	SRPK1	3565167
	P05455	Lupus La protein [OS=Homo sapiens]	13.731	13	5	7	5	1	408	46.8	SSB	3.55066e+06
	O75400	pre-mRNA-processing factor 40 homolog A [OS=Homo sapiens]	2.45	1	1	1	1	1	957	108.7	PRPF40A	3.46478e+06
	Q9Y2X9	Zinc finger protein 281 [OS=Homo sapiens]	7.743	3	3	5	3	1	895	96.9	ZNF281	3.37236e+06
	P46777	60S ribosomal protein L5 [OS=Homo sapiens]	3.922	5	1	3	1	1	297	34.3	RPL5	3.32612e+06
	P15151-1	Poliovirus receptor [OS=Homo sapiens]	1.77	2	1	2	1	1	417	45.3	PVR	3.21247e+06
	Q08211	Atp-dependent rna helicase a [OS=Homo sapiens]	9.954	4	4	6	4	1	1270	140.9	DHX9	2.94936e+06
	Q9UNY4-1	transcription termination factor 2 [OS=Homo sapiens]	11.996	4	3	6	3	1	1162	129.5	TTF2	2.86399e+06
	O00411	DNA-directed RNA polymerase, mitochondrial [OS=Homo sapiens]	5.103	3	3	3	3	1	1230	138.5	POLRMT	2.80757e+06
	Q9NUQ6-3	Isoform 3 of SPATS2-like protein [OS=Homo sapiens]	2.472	2	1	1	1	1	588	65.1	SPATS2L	2798578
	Q13887	Krueppel-like factor 5 [OS=Homo sapiens]	3.506	5	1	1	1	1	457	50.8	KLF5	2727882
	P62906	60S ribosomal protein L10A [OS=Homo sapiens]	3.245	8	2	2	2	1	217	24.8	RPL10A	2.70806e+06
	Q9H6S0	Probable ATP-dependent RNA helicase YTHDC2 [OS=Homo sapiens]	4.669	2	3	3	3	1	1430	160.1	YTHDC2	2660466
	Q969Z0-1	Protein TBRG4 [OS=Homo sapiens]	1.596	2	1	1	1	1	631	70.7	TBRG4	2597797
	P62241	40S ribosomal protein S8 [OS=Homo sapiens]	1.909	6	1	1	1	1	208	24.2	RPS8	2.47411e+06
	Q9HAV7	GrpE protein homolog 1, mitochondrial [OS=Homo sapiens]	3.916	5	1	2	1	1	217	24.3	GRPEL1	2.46531e+06
	P09488	Glutathione S-transferase Mu 1 [OS=Homo sapiens]	11.079	15	3	5	1	1	218	25.7	GSTM1	2.42975e+06
	Q86WJ1-1	Chromodomain-helicase-DNA-binding protein 1-like [OS=Homo sapiens]	3.346	3	2	2	2	1	897	100.9	CHD1L	2.23249e+06
	P08779	Keratin, type I cytoskeletal 16 [OS=Homo sapiens]	4.025	7	2	3	1	1	473	51.2	KRT16	2.21578e+06
	Q9H936	Mitochondrial glutamate carrier 1 [OS=Homo sapiens]	1.582	2	1	1	1	1	323	34.4	SLC25A22	2.20331e+06
	Q9NY93	Probable ATP-dependent RNA helicase DDX56 [OS=Homo sapiens]	5.486	5	2	3	2	1	547	61.6	DDX56	2.14131e+06
	P35251-1	Replication factor C subunit 1 [OS=Homo sapiens]	4.536	1	2	3	2	1	1148	128.2	RFC1	2.12237e+06
	P84098	60S ribosomal protein L19 [OS=Homo sapiens]	5.248	17	3	3	3	1	196	23.5	RPL19	2.11177e+06
	P38646	Stress-70 protein, mitochondrial [OS=Homo sapiens]	3.951	3	2	3	2	1	679	73.6	HSPA9	2.10483e+06
	Q7L2E3-2	Isoform 2 of Putative ATP-dependent RNA helicase DHX30 [OS=Homo sapiens]	5.461	2	2	3	2	1	1222	136	DHX30	2.09741e+06
	P63244	Receptor of activated protein C kinase 1 [OS=Homo sapiens]	2.237	4	1	1	1	1	317	35.1	GNB2L1; RACK1	2.09154e+06
	P52294	Importin subunit alpha-5 [OS=Homo sapiens]	1.94	4	1	1	1	1	538	60.2	KPNA1	2.08171e+06
	Q6UXN9	WD repeat-containing protein 82 [OS=Homo sapiens]	3.296	13	2	2	2	1	313	35.1	WDR82	2.01174e+06
	P50914	60S ribosomal protein L14 [OS=Homo sapiens]	1.568	6	1	1	1	1	215	23.4	RPL14	1.98858e+06
	Q12800-1	Alpha-globin transcription factor CP2 [OS=Homo sapiens]	2.481	3	1	1	1	1	502	57.2	TFCP2	1.98846e+06
	Q96HU8	GTP-binding protein Di-Ras2 [OS=Homo sapiens]	1.866	6	1	1	1	1	199	22.5	DIRAS2	1.98463e+06
	Q92522	Histone H1x [OS=Homo sapiens]	1.801	7	1	1	1	1	213	22.5	H1FX	1.96177e+06
	Q13144	Translation initiation factor eIF-2B subunit epsilon [OS=Homo sapiens]	1.517	1	1	1	1	1	721	80.3	EIF2B5	1.93467e+06
	Q8NHQ9	ATP-dependent RNA helicase DDX55 [OS=Homo sapiens]	2.677	3	1	1	1	1	600	68.5	DDX55	1.93162e+06
	P62888	60S ribosomal protein L30 [OS=Homo sapiens]	1.625	10	1	1	1	1	115	12.8	RPL30	1905468
	O15516	circadian locomoter output cycles protein kaput [OS=Homo sapiens]	3.739	2	1	3	1	1	846	95.2	CLOCK	1.87555e+06
	Q02878	60S ribosomal protein L6 [OS=Homo sapiens]	7.312	5	1	4	1	1	288	32.7	RPL6	1.83658e+06
	Q66K89	Transcription factor E4F1 [OS=Homo sapiens]	3.313	3	2	2	2	1	784	83.4	E4F1	1.83525e+06
	P23528	Cofilin-1 [OS=Homo sapiens]	2.187	8	1	1	1	1	166	18.5	CFL1	1.77164e+06
	Q99575	Ribonucleases P/MRP protein subunit pop1 [OS=Homo sapiens]	1.565	1	1	1	1	1	1024	114.6	POP1	1.75707e+06
	Q14119	Vascular endothelial zinc finger 1 [OS=Homo sapiens]	2.963	2	1	1	1	1	521	56.9	VEZF1	1.74492e+06
	Q86YZ3	Hornerin [OS=Homo sapiens]	11.468	6	4	7	4	1	2850	282.2	HRNR	1.74486e+06
	Q8WY36	HMG box transcription factor BBX [OS=Homo sapiens]	1.676	1	1	1	1	1	941	105.1	BBX	1.65701e+06
	Q96GQ7	Probable ATP-dependent RNA helicase DDX27 [OS=Homo sapiens]	1.656	1	1	1	1	1	796	89.8	DDX27	1.64048e+06
	Q9BYG3	MKI67 FHA domain-interacting nucleolar phosphoprotein [OS=Homo sapiens]	5.828	11	2	3	2	1	293	34.2	MKI67IP; NIFK	1.58603e+06
	O43390-2	Isoform 2 of Heterogeneous nuclear ribonucleoprotein R [OS=Homo sapiens]	7.854	4	3	4	1	1	636	71.2	HNRNPR	1525891
	P49711-1	Transcriptional repressor CTCF [OS=Homo sapiens]	3.171	2	1	2	1	1	727	82.7	CTCF	1.51191e+06
	P62873	Guanine nucleotide-binding protein G(I)/G(S)/G(T) subunit beta-1 [OS=Homo sapiens]	2.065	3	1	2	1	1	340	37.4	GNB1	1.49401e+06
	Q9NR30-1	Nucleolar RNA helicase 2 [OS=Homo sapiens]	1.521	1	1	1	1	1	783	87.3	DDX21	1.4642e+06
	Q68D10-1	Protein SPT2 homolog [OS=Homo sapiens]	2.291	1	1	2	1	1	685	75.6	SPTY2D1	1.45331e+06
	O43474	Krueppel-like factor 4 [OS=Homo sapiens]	1.489	4	1	1	1	1	513	54.6	KLF4	1.45273e+06
	Q6PCB5-1	Round spermatid basic protein 1-like protein [OS=Homo sapiens]	3.551	1	1	2	1	1	846	94.8	RSBN1L	1.43912e+06
	Q13200	26S proteasome non-ATPase regulatory subunit 2 [OS=Homo sapiens]	2.053	2	1	1	1	1	908	100.1	PSMD2	1.4359e+06
	Q5VYS8-1	terminal uridylyltransferase 7 [OS=Homo sapiens]	1.994	1	1	1	1	1	1495	171.1	ZCCHC6	1.4153e+06
	Q9UHI8	a disintegrin and metalloproteinase with thrombospondin motifs 1 [OS=Homo sapiens]	4.455	3	2	4	2	1	967	105.3	ADAMTS1	1.41385e+06
	Q12797	Aspartyl/Asparaginyl beta-hydroxylase [OS=Homo sapiens]	4.748	4	2	2	2	1	758	85.8	ASPH	1.39625e+06
	Q16665-3	Isoform 3 of Hypoxia-inducible factor 1-alpha [OS=Homo sapiens]	3.189	3	2	2	2	1	850	95.6	HIF1A	1.39155e+06
	Q92769	Histone deacetylase 2 [OS=Homo sapiens]	2.497	2	1	2	1	1	488	55.3	HDAC2	1.3796e+06
	Q9Y651	Transcription factor SOX-21 [OS=Homo sapiens]	5.772	15	2	3	2	1	276	28.6	SOX21	1.37948e+06
	Q08170	Serine/arginine-rich splicing factor 4 [OS=Homo sapiens]	1.563	2	1	2	1	1	494	56.6	SRSF4	1.37535e+06
	O60762	Dolichol-phosphate mannosyltransferase subunit 1 [OS=Homo sapiens]	2.014	8	1	1	1	1	260	29.6	DPM1	1.36081e+06
	P78386	Keratin, type II cuticular Hb5 [OS=Homo sapiens]	2.041	2	1	1	1	1	507	55.8	KRT85	1356083
	O15355	Protein phosphatase 1G [OS=Homo sapiens]	3.473	2	1	2	1	1	546	59.2	PPM1G	1.33737e+06
	P62081	40S ribosomal protein S7 [OS=Homo sapiens]	3.037	6	1	1	1	1	194	22.1	RPS7	1.28243e+06
	Q9NVP1	ATP-dependent RNA helicase DDX18 [OS=Homo sapiens]	2.374	2	1	1	1	1	670	75.4	DDX18	1.22367e+06
	Q9P258	Protein RCC2 [OS=Homo sapiens]	2.511	3	1	2	1	1	522	56	RCC2	1179665
	P26196	Probable ATP-dependent RNA helicase DDX6 [OS=Homo sapiens]	4.091	5	2	3	2	1	483	54.4	DDX6	1165012
	Q9BY77	Polymerase delta-interacting protein 3 [OS=Homo sapiens]	4.751	3	1	2	1	1	421	46.1	POLDIP3	1.15135e+06
	Q9BXS6	Nucleolar and spindle-associated protein 1 [OS=Homo sapiens]	4.33	5	2	3	2	1	441	49.4	NUSAP1	1.14743e+06
	O00159-1	Unconventional myosin-Ic [OS=Homo sapiens]	4.559	4	2	3	2	1	1063	121.6	MYO1C	1.14499e+06
	O95793	double-stranded RNA-binding protein Staufen homolog 1 [OS=Homo sapiens]	1.547	2	1	1	1	1	577	63.1	STAU1	1.14188e+06
	Q8N0Z8	tRNA pseudouridine synthase-like 1 [OS=Homo sapiens]	2.33	3	1	1	1	1	303	33.2	PUSL1	1.11238e+06
	Q5T3I0-3	Isoform 3 of G patch domain-containing protein 4 [OS=Homo sapiens]	2.963	2	1	2	1	1	451	50.9	GPATCH4	1.09737e+06
	Q9NYB0	Telomeric repeat-binding factor 2-interacting protein 1 [OS=Homo sapiens]	1.688	7	1	1	1	1	399	44.2	TERF2IP	1079783
	Q14331	Protein FRG1 [OS=Homo sapiens]	1.768	5	1	1	1	1	258	29.2	FRG1	1.04519e+06
	Q14191	Werner syndrome ATP-dependent helicase [OS=Homo sapiens]	4.738	1	2	3	2	1	1432	162.4	WRN	1.0336e+06
	Q15149-1	plectin [OS=Homo sapiens]	1.607	0	1	1	1	1	4684	531.5	PLEC	1.03351e+06
	Q96AG4	Leucine-rich repeat-containing protein 59 [OS=Homo sapiens]	1.738	4	1	1	1	1	307	34.9	LRRC59	1.02794e+06
	Q14974	Importin subunit beta-1 [OS=Homo sapiens]	1.734	1	1	2	1	1	876	97.1	KPNB1	1.02583e+06
	Q96PK6-1	RNA-binding protein 14 [OS=Homo sapiens]	1.641	2	1	2	1	1	669	69.4	RBM14; RBM14-RBM4	996094
	Q9Y3B7-1	39S ribosomal protein L11, mitochondrial [OS=Homo sapiens]	3.414	19	2	2	2	1	192	20.7	MRPL11	939905
	Q8WYA1	Aryl hydrocarbon receptor nuclear translocator-like protein 2 [OS=Homo sapiens]	3.567	2	1	2	1	1	636	70.8	ARNTL2	921159
	Q9NQB0	Transcription factor 7-like 2 [OS=Homo sapiens]	1.693	2	1	1	1	1	619	67.9	TCF7L2	862006
	P61247	40S ribosomal protein S3a [OS=Homo sapiens]	3.658	4	1	2	1	1	264	29.9	RPS3A	852657
	Q9NPD3	Exosome complex component Rrp41 [OS=Homo sapiens]	2.55	5	1	2	1	1	245	26.4	EXOSC4	850801
	P35030	Trypsin-3 [OS=Homo sapiens]	2.983	4	1	3	1	1	304	32.5	PRSS3	812959
	P61978-2	Isoform 2 of Heterogeneous nuclear ribonucleoprotein K [OS=Homo sapiens]	1.991	4	1	1	1	1	464	51	HNRNPK	804802
	Q16531	DNA damage-binding protein 1 [OS=Homo sapiens]	2.652	1	1	1	1	1	1140	126.9	DDB1	803306
	Q13111-1	Chromatin assembly factor 1 subunit A [OS=Homo sapiens]	1.494	1	1	1	1	1	956	106.9	CHAF1A	800439
	Q5SQS8	uncharacterized protein C10orf120 [OS=Homo sapiens]	2.266	3	1	1	1	1	335	39.2	C10orf120	773753
	Q86XZ4	Spermatogenesis-associated serine-rich protein 2 [OS=Homo sapiens]	1.686	3	1	1	1	1	545	59.5	SPATS2	756996
	P55209	Nucleosome assembly protein 1-like 1 [OS=Homo sapiens]	3.941	7	2	3	2	1	391	45.3	NAP1L1	751908
	Q99714-1	3-hydroxyacyl-CoA dehydrogenase type-2 [OS=Homo sapiens]	6.012	18	2	5	2	1	261	26.9	HSD17B10	749398
	Q8IZH2-1	5'-3' exoribonuclease 1 [OS=Homo sapiens]	2.382	1	1	1	1	1	1706	194	XRN1	746510
	P41162	ETS translocation variant 3 [OS=Homo sapiens]	1.801	4	1	2	1	1	512	57	ETV3	741099
	P78527	DNA-dependent protein kinase catalytic subunit [OS=Homo sapiens]	1.818	0	1	1	1	1	4128	468.8	PRKDC	729036
	O95470	sphingosine-1-phosphate lyase 1 [OS=Homo sapiens]	3.567	5	2	3	2	1	568	63.5	SGPL1	720635
	Q8NC60	Nitric oxide-associated protein 1 [OS=Homo sapiens]	2.051	1	1	1	1	1	698	78.4	NOA1	715852
	Q9NZB2-6	Isoform F of Constitutive coactivator of PPAR-gamma-like protein 1 [OS=Homo sapiens]	4.591	3	2	3	2	1	1146	125.2	FAM120A	714769
	Q9Y2R9	28S ribosomal protein S7, mitochondrial [OS=Homo sapiens]	1.614	5	1	1	1	1	242	28.1	MRPS7	696891
	P02545	Prelamin-A/C [OS=Homo sapiens]	2.623	2	1	1	1	1	664	74.1	LMNA	687532
	P51608-2	Isoform B of Methyl-CpG-binding protein 2 [OS=Homo sapiens]	3.555	4	2	2	2	1	498	53.3	MECP2	676150
	Q9GZS1-1	DNA-directed RNA polymerase I subunit RPA49 [OS=Homo sapiens]	2.756	3	1	2	1	1	481	53.9	POLR1E	665308
	Q8IY17-4	Isoform 4 of Neuropathy target esterase [OS=Homo sapiens]	2.056	1	1	1	1	1	1375	150.9	PNPLA6	652759
	P81605-2	Isoform 2 of Dermcidin [OS=Homo sapiens]	1.609	12	1	1	1	1	121	12.4	DCD	634591
	Q96HS1-1	Serine/threonine-protein phosphatase Pgam5, mitochondrial [OS=Homo sapiens]	1.974	5	1	1	1	1	289	32	PGAM5	631408
	A3KMH1	von Willebrand factor A domain-containing protein 8 [OS=Homo sapiens]	6.591	2	3	4	3	1	1905	214.7	VWA8	630538
	P21333	Filamin-A [OS=Homo sapiens]	2.075	1	1	1	1	1	2647	280.6	FLNA	625555
	Q8IY37	Probable ATP-dependent RNA helicase DHX37 [OS=Homo sapiens]	3.806	2	2	2	2	1	1157	129.5	DHX37	606929
	P30154-2	Isoform 2 of Serine/threonine-protein phosphatase 2A 65 kDa regulatory subunit A beta isoform [OS=Homo sapiens]	1.836	2	1	1	1	1	667	73.5	PPP2R1B	599192
	Q13242	serine/arginine-rich splicing factor 9 [OS=Homo sapiens]	1.684	4	1	1	1	1	221	25.5	SRSF9	599130
	Q99985	Semaphorin-3C [OS=Homo sapiens]	1.565	1	1	1	1	1	751	85.2	SEMA3C	573256
	P10589	coup transcription factor 1 [OS=Homo sapiens]	2.35	3	1	1	1	1	423	46.1	NR2F1	563939
	P54652	Heat shock-related 70 kDa protein 2 [OS=Homo sapiens]	26.166	16	11	16	1	1	639	70	HSPA2	556388
	P14625	Endoplasmin [OS=Homo sapiens]	2.584	2	1	2	1	1	803	92.4	HSP90B1	550710
	P07237	Protein disulfide-isomerase [OS=Homo sapiens]	2.098	2	1	1	1	1	508	57.1	P4HB	529283
	P22087	rRNA 2'-O-methyltransferase fibrillarin [OS=Homo sapiens]	1.79	4	1	1	1	1	321	33.8	FBL	522097
	P46781	40S ribosomal protein S9 [OS=Homo sapiens]	1.468	8	1	1	1	1	194	22.6	RPS9	517412
	Q5T9A4	ATPase family AAA domain-containing protein 3B [OS=Homo sapiens]	2.301	2	1	1	1	1	648	72.5	ATAD3B	512732
	Q6DD87	Zinc finger protein 787 [OS=Homo sapiens]	1.766	3	1	1	1	1	383	40.5	ZNF787	511745
	P00338-3	Isoform 3 of L-lactate dehydrogenase A chain [OS=Homo sapiens]	2.401	3	1	2	1	1	361	39.8	LDHA	509118
	Q9BRZ2-1	E3 ubiquitin-protein ligase TRIM56 [OS=Homo sapiens]	2.854	2	1	2	1	1	755	81.4	TRIM56	506562
	Q96HN2	Adenosylhomocysteinase 3 [OS=Homo sapiens]	1.478	2	1	1	1	1	611	66.7	AHCYL2	498181
	O00567	Nucleolar protein 56 [OS=Homo sapiens]	1.842	4	1	1	1	1	594	66	NOP56	492351
	Q96T76-8	Isoform 5 of MMS19 nucleotide excision repair protein homolog [OS=Homo sapiens]	1.598	1	1	2	1	1	1051	115.6	MMS19	481140
	Q5C9Z4	nucleolar MIF4G domain-containing protein 1 [OS=Homo sapiens]	2.379	1	1	1	1	1	860	96.2	NOM1	470704
	P63104	14-3-3 protein zeta/delta [OS=Homo sapiens]	1.593	6	1	1	1	1	245	27.7	YWHAZ	459145
	Q8NE71-1	ATP-binding cassette sub-family F member 1 [OS=Homo sapiens]	2.197	1	1	1	1	1	845	95.9	ABCF1	455442
	Q9UQR1	Zinc finger protein 148 [OS=Homo sapiens]	2.3	2	1	1	1	1	794	88.9	ZNF148	446029
	P31947-1	14-3-3 protein sigma [OS=Homo sapiens]	2.331	5	1	2	1	1	248	27.8	SFN	436270
	P16989-1	Y-box-binding protein 3 [OS=Homo sapiens]	3.393	5	1	2	1	1	372	40.1	CSDA; YBX3	428032
	Q9H147	Deoxynucleotidyltransferase terminal-interacting protein 1 [OS=Homo sapiens]	1.646	4	1	1	1	1	329	37	DNTTIP1	421691
	Q9NQ55-3	Isoform 3 of Suppressor of SWI4 1 homolog [OS=Homo sapiens]	2.839	3	1	1	1	1	520	58.2	PPAN-P2RY11; PPAN	421524
	O43172-1	U4/U6 small nuclear ribonucleoprotein Prp4 [OS=Homo sapiens]	1.623	3	1	1	1	1	522	58.4	PRPF4	408693
	Q9HC36	rRNA methyltransferase 3, mitochondrial [OS=Homo sapiens]	2.722	3	1	1	1	1	420	47	RNMTL1; MRM3	403288
	O15131	importin subunit alpha-6 [OS=Homo sapiens]	3.638	4	1	2	1	1	536	60.3	KPNA5	372205
	Q5SW79-1	Centrosomal protein of 170 kDa [OS=Homo sapiens]	1.715	1	1	1	1	1	1584	175.2	CEP170	371967
	P12814-4	Isoform 4 of Alpha-actinin-1 [OS=Homo sapiens]	4.221	1	1	2	1	1	930	107.1	ACTN1	329641
	Q9ULW3	activator of basal transcription 1 [OS=Homo sapiens]	3.043	7	2	2	2	1	272	31.1	ABT1	314880
	Q13469	Nuclear factor of activated T-cells, cytoplasmic 2 [OS=Homo sapiens]	4.872	3	2	3	2	1	925	100.1	NFATC2	303314
	P12035	Keratin, type II cytoskeletal 3 [OS=Homo sapiens]	10.043	5	4	7	1	1	628	64.4	KRT3	279792
	P55084	Trifunctional enzyme subunit beta, mitochondrial [OS=Homo sapiens]	1.96	2	1	1	1	1	474	51.3	HADHB	273801
	O60832-1	H/ACA ribonucleoprotein complex subunit 4 [OS=Homo sapiens]	1.856	4	1	2	1	1	514	57.6	DKC1	272497
	P62750	60S ribosomal protein L23a [OS=Homo sapiens]	1.465	7	1	1	1	1	156	17.7	RPL23A	222857
	Q92945	Far upstream element-binding protein 2 [OS=Homo sapiens]	1.482	1	1	1	1	1	711	73.1	KHSRP	203582
	Q13185	chromobox protein homolog 3 [OS=Homo sapiens]	2.039	7	1	2	1	1	183	20.8	CBX3; C15orf57; CCDC32	202132
	Q00610-1	Clathrin heavy chain 1 [OS=Homo sapiens]	3.995	1	1	2	1	1	1675	191.5	CLTC	149855
	P02768-1	Serum albumin [OS=Homo sapiens]	2.253	2	1	1	1	1	609	69.3	ALB	119682
	Q99729-1	Heterogeneous nuclear ribonucleoprotein A/B [OS=Homo sapiens]	1.908	2	1	1	1	1	332	36.2	HNRNPAB	99442.2
	O75828	Carbonyl reductase [NADPH] 3 [OS=Homo sapiens]	22.388	19	4	37	1	1	277	30.8	CBR3
	Q9C0J9	Class E basic helix-loop-helix protein 41 [OS=Homo sapiens]	3.148	6	1	2	1	1	482	50.5	BHLHE41
	P61626	lysozyme c [OS=Homo sapiens]	1.757	6	1	1	1	1	148	16.5	LYZ
	Q96N53	Putative uncharacterized protein encoded by LINC00167 [OS=Homo sapiens]	1.69	6	1	1	1	1	147	15.4	LINC00167
	Q14919-2	Isoform 2 of Dr1-associated corepressor [OS=Homo sapiens]	3.075	5	1	2	1	1	211	23.1	DRAP1
	Q969X5	Endoplasmic reticulum-Golgi intermediate compartment protein 1 [OS=Homo sapiens]	1.47	5	1	1	1	1	290	32.6	ERGIC1
	Q8WXX5	dnaJ homolog subfamily C member 9 [OS=Homo sapiens]	1.62	5	1	1	1	1	260	29.9	DNAJC9
	O00712-6	Isoform 6 of Nuclear factor 1 B-type [OS=Homo sapiens]	2.748	4	1	1	1	1	309	33.5	NFIB
	P43897-2	Isoform 2 of Elongation factor Ts, mitochondrial [OS=Homo sapiens]	2.629	4	1	1	1	1	346	37.6	TSFM
	Q14469	Transcription factor HES-1 [OS=Homo sapiens]	2.141	4	1	1	1	1	280	29.5	HES1
	Q13573	SNW domain-containing protein 1 [OS=Homo sapiens]	1.623	3	1	1	1	1	536	61.5	SNW1
	Q9NTX7	E3 ubiquitin-protein ligase rnf146 [OS=Homo sapiens]	2.224	3	1	2	1	1	359	38.9	RNF146
	Q8NAF0	Zinc finger protein 579 [OS=Homo sapiens]	1.592	3	1	1	1	1	562	60.5	ZNF579
	Q9NXK8	F-box/LRR-repeat protein 12 [OS=Homo sapiens]	2.256	3	1	1	1	1	326	37	FBXL12
	Q8N884	cyclic GMP-AMP synthase [OS=Homo sapiens]	1.955	3	1	1	1	1	522	58.8	MB21D1; CGAS
	Q15554-3	Telomeric repeat-binding factor 2 [OS=Homo sapiens]	1.98	3	1	1	1	1	542	59.6	TERF2
	P13639	Elongation factor 2 [OS=Homo sapiens]	4.612	3	2	2	2	1	858	95.3	EEF2
	O43660-1	Pleiotropic regulator 1 [OS=Homo sapiens]	1.7	3	1	1	1	1	514	57.2	PLRG1
	Q8NEF9	serum response factor-binding protein 1 [OS=Homo sapiens]	2.277	3	1	2	1	1	429	48.6	SRFBP1
	P31040	Succinate dehydrogenase [ubiquinone] flavoprotein subunit, mitochondrial [OS=Homo sapiens]	1.779	2	1	1	1	1	664	72.6	SDHA
	Q02447-1	transcription factor Sp3 [OS=Homo sapiens]	3.821	2	1	2	1	1	781	81.9	SP3
	Q5D1E8	Endoribonuclease ZC3H12A [OS=Homo sapiens]	2.112	2	1	1	1	1	599	65.7	ZC3H12A
	P01833	Polymeric immunoglobulin receptor [OS=Homo sapiens]	3.096	2	1	1	1	1	764	83.2	PIGR
	P15884-3	Isoform SEF2-1D of Transcription factor 4 [OS=Homo sapiens]	1.654	2	1	1	1	1	671	71.8	TCF4
	Q9Y2D9	Zinc finger protein 652 [OS=Homo sapiens]	2.321	2	1	2	1	1	606	69.7	ZNF652
	O00541-1	Pescadillo homolog [OS=Homo sapiens]	2.267	2	1	1	1	1	588	68	PES1
	O43143	Pre-mRNA-splicing factor ATP-dependent RNA helicase DHX15 [OS=Homo sapiens]	2.005	2	1	1	1	1	795	90.9	DHX15
	Q02241-1	Kinesin-like protein KIF23 [OS=Homo sapiens]	3.061	1	1	1	1	1	960	110	KIF23
	P53992	Protein transport protein sec24c [OS=Homo sapiens]	2.848	1	1	1	1	1	1094	118.2	SEC24C
	O95373	Importin-7 [OS=Homo sapiens]	1.489	1	1	1	1	1	1038	119.4	IPO7
	Q8IVF7	Formin-like protein 3 [OS=Homo sapiens]	1.613	1	1	1	1	1	1028	117.1	FMNL3
	Q9UPW6	DNA-binding protein SATB2 [OS=Homo sapiens]	2.278	1	1	1	1	1	733	82.5	SATB2
